# Supplementary material for: Bayesian Growth Modeling and Length-Based Indicators: Stock Assessment of Nile Tilapia (Oreochromis niloticus) in Lake Nasser, Egypt
Source: Biology (Basel). 2026 May 31;15(11):868. doi: 10.3390/biology15110868 (PMC13255802; doi:10.3390/biology15110868)
Supplement: Supplementary file 1 [file biology-15-00868-s001.zip]

Archive with 1 entries (1 files):
- biology-4302000-supplementary.pdf
